# Supplementary material for: Veronaeaaquatica sp. nov. (Herpotrichiellaceae, Chaetothyriales, Eurotiomycetes) from submerged bamboo in China
Source: Biodivers Data J. 2021 Sep 23;9:e64505. doi: 10.3897/BDJ.9.e64505 (PMC8484195; doi:10.3897/BDJ.9.e64505)
Supplement: XML Treatment for Veronaea aquatica [file BDJ.9.e64505-treatment1.xml]

<!DOCTYPE tp:taxon-treatment
  PUBLIC "-//TaxonX//DTD Taxonomic Treatment Publishing DTD v0 20100105//EN" "tax-treatment-NSO.dtd">
<tp:taxon-treatment xmlns:tp="http://www.plazi.org/taxpub"><tp:treatment-meta><mixed-citation publication-type="journal"><person-group><name><surname>Chandrasiri</surname><given-names>Sajini K.U.</given-names></name><name><surname>Liu</surname><given-names>Yu-lin</given-names></name><name><surname>Huang</surname><given-names>Jun-En</given-names></name><name><surname>Samarakoon</surname><given-names>Milan C.</given-names></name><name><surname>Boonmee</surname><given-names>Saranyaphat</given-names></name><name><surname>Calabon</surname><given-names>Mark S.</given-names></name><name><surname>Hu</surname><given-names>Dian-Ming</given-names></name></person-group><article-title><italic><tp:taxon-name><tp:taxon-name-part taxon-name-part-type="genus" reg="Veronaea">Veronaea</tp:taxon-name-part><tp:taxon-name-part taxon-name-part-type="species" reg="aquatica">aquatica</tp:taxon-name-part></tp:taxon-name></italic> sp. nov. (<tp:taxon-name><tp:taxon-name-part taxon-name-part-type="family">Herpotrichiellaceae</tp:taxon-name-part></tp:taxon-name>, <tp:taxon-name><tp:taxon-name-part taxon-name-part-type="order">Chaetothyriales</tp:taxon-name-part></tp:taxon-name>, <tp:taxon-name><tp:taxon-name-part taxon-name-part-type="class">Eurotiomycetes</tp:taxon-name-part></tp:taxon-name>) from submerged bamboo in China</article-title><source>Biodivers Data J</source><day>23</day><month>9</month><year>2021</year><volume>9</volume><pub-id pub-id-type="doi">10.3897/BDJ.9.e64505</pub-id></mixed-citation></tp:treatment-meta><tp:nomenclature><tp:taxon-name>
            <object-id xmlns:xlink="http://www.w3.org/1999/xlink" content-type="arpha" xlink:type="simple">6FE5DF25-4037-5B71-8449-5C6134814F7F</object-id>
            <tp:taxon-name-part taxon-name-part-type="genus">Veronaea</tp:taxon-name-part>
            <tp:taxon-name-part taxon-name-part-type="species">aquatica</tp:taxon-name-part>
            <object-id xmlns:xlink="http://www.w3.org/1999/xlink" xlink:type="simple" object-id-type="IndexFungorum">IF558295</object-id>
            <object-id xmlns:xlink="http://www.w3.org/1999/xlink" xlink:type="simple" object-id-type="Facesoffungi">FoF 05435</object-id>
          </tp:taxon-name><tp:taxon-authority>Chandrasiri, J.E. Huang &amp; D.M. Hu</tp:taxon-authority><tp:taxon-status xmlns:xlink="http://www.w3.org/1999/xlink" xlink:type="simple">sp. nov.</tp:taxon-status></tp:nomenclature><tp:treatment-sec sec-type="materials"><title>Materials</title><list list-type="alpha-lower" list-content="occurrences"><list-item><p><bold>Type status:</bold><named-content xmlns:xlink="http://www.w3.org/1999/xlink" content-type="dwc:typeStatus" xlink:type="simple">Holotype</named-content>. <bold>Occurrence:</bold> recordedBy: <named-content xmlns:xlink="http://www.w3.org/1999/xlink" content-type="dwc:recordedBy" xlink:type="simple">J.E. Huang</named-content>; <bold>Taxon:</bold> kingdom: <named-content xmlns:xlink="http://www.w3.org/1999/xlink" content-type="dwc:kingdom" xlink:type="simple"><tp:taxon-name><tp:taxon-name-part taxon-name-part-type="kingdom">Fungi</tp:taxon-name-part></tp:taxon-name></named-content>; phylum: <named-content xmlns:xlink="http://www.w3.org/1999/xlink" content-type="dwc:phylum" xlink:type="simple"><tp:taxon-name><tp:taxon-name-part taxon-name-part-type="phylum">Ascomycota</tp:taxon-name-part></tp:taxon-name></named-content>; class: <named-content xmlns:xlink="http://www.w3.org/1999/xlink" content-type="dwc:class" xlink:type="simple"><tp:taxon-name><tp:taxon-name-part taxon-name-part-type="class">Eurotiomycetes</tp:taxon-name-part></tp:taxon-name></named-content>; order: <named-content xmlns:xlink="http://www.w3.org/1999/xlink" content-type="dwc:order" xlink:type="simple"><tp:taxon-name><tp:taxon-name-part taxon-name-part-type="order">Chaetothyriales</tp:taxon-name-part></tp:taxon-name></named-content>; family: <named-content xmlns:xlink="http://www.w3.org/1999/xlink" content-type="dwc:family" xlink:type="simple"><tp:taxon-name><tp:taxon-name-part taxon-name-part-type="family">Herpotrichiellaceae</tp:taxon-name-part></tp:taxon-name></named-content>; genus: <named-content xmlns:xlink="http://www.w3.org/1999/xlink" content-type="dwc:genus" xlink:type="simple"><tp:taxon-name><tp:taxon-name-part taxon-name-part-type="genus">Veronaea</tp:taxon-name-part></tp:taxon-name></named-content>; specificEpithet: <named-content xmlns:xlink="http://www.w3.org/1999/xlink" content-type="dwc:specificEpithet" xlink:type="simple"><italic><tp:taxon-name><tp:taxon-name-part taxon-name-part-type="genus" reg="Veronaea"/><tp:taxon-name-part taxon-name-part-type="species" reg="aquatica">aquatica</tp:taxon-name-part></tp:taxon-name></italic></named-content>; taxonRank: <named-content xmlns:xlink="http://www.w3.org/1999/xlink" content-type="dwc:taxonRank" xlink:type="simple">species</named-content>; <bold>Location:</bold> country: <named-content xmlns:xlink="http://www.w3.org/1999/xlink" content-type="dwc:country" xlink:type="simple">China</named-content>; stateProvince: <named-content xmlns:xlink="http://www.w3.org/1999/xlink" content-type="dwc:stateProvince" xlink:type="simple">Jiangxi Province</named-content>; locality: <named-content xmlns:xlink="http://www.w3.org/1999/xlink" content-type="dwc:locality" xlink:type="simple">Lushan Mountains</named-content>; verbatimElevation: <named-content xmlns:xlink="http://www.w3.org/1999/xlink" content-type="dwc:verbatimElevation" xlink:type="simple">675</named-content>; verbatimLatitude: <named-content xmlns:xlink="http://www.w3.org/1999/xlink" content-type="dwc:verbatimLatitude" xlink:type="simple">29°55'72''N</named-content>; verbatimLongitude: <named-content xmlns:xlink="http://www.w3.org/1999/xlink" content-type="dwc:verbatimLongitude" xlink:type="simple">115°94'86''E</named-content>; <bold>Identification:</bold> identifiedBy: <named-content xmlns:xlink="http://www.w3.org/1999/xlink" content-type="dwc:identifiedBy" xlink:type="simple">Sajini K. U. Chandrasiri</named-content>; <bold>Event:</bold> year: <named-content xmlns:xlink="http://www.w3.org/1999/xlink" content-type="dwc:year" xlink:type="simple">2017</named-content>; month: <named-content xmlns:xlink="http://www.w3.org/1999/xlink" content-type="dwc:month" xlink:type="simple">December</named-content>; day: <named-content xmlns:xlink="http://www.w3.org/1999/xlink" content-type="dwc:day" xlink:type="simple">31</named-content>; habitat: <named-content xmlns:xlink="http://www.w3.org/1999/xlink" content-type="dwc:habitat" xlink:type="simple">stream in small forest, on submerged decaying bamboo culms</named-content>; fieldNotes: <named-content xmlns:xlink="http://www.w3.org/1999/xlink" content-type="dwc:fieldNotes" xlink:type="simple">Freshwater</named-content>; <bold>Record Level:</bold> institutionID: <named-content xmlns:xlink="http://www.w3.org/1999/xlink" content-type="dwc:institutionID" xlink:type="simple">HFJAU 0739</named-content>; institutionCode: <named-content xmlns:xlink="http://www.w3.org/1999/xlink" content-type="dwc:institutionCode" xlink:type="simple">Herbarium of <tp:taxon-name><tp:taxon-name-part taxon-name-part-type="kingdom">Fungi</tp:taxon-name-part></tp:taxon-name>, Jiangxi Agricultural University</named-content>; collectionCode: <named-content xmlns:xlink="http://www.w3.org/1999/xlink" content-type="dwc:collectionCode" xlink:type="simple">HJ054</named-content></p></list-item><list-item><p><bold>Type status:</bold><named-content xmlns:xlink="http://www.w3.org/1999/xlink" content-type="dwc:typeStatus" xlink:type="simple">Other material</named-content>. <bold>Record Level:</bold> type: <named-content xmlns:xlink="http://www.w3.org/1999/xlink" content-type="dwc:type" xlink:type="simple">ex-type living culture</named-content>; collectionID: <named-content xmlns:xlink="http://www.w3.org/1999/xlink" content-type="dwc:collectionID" xlink:type="simple">JAUCC2549</named-content>; collectionCode: <named-content xmlns:xlink="http://www.w3.org/1999/xlink" content-type="dwc:collectionCode" xlink:type="simple">Jiangxi Agricultural University Culture Collection</named-content></p></list-item></list></tp:treatment-sec><tp:treatment-sec sec-type="Description"><title>Description</title><p>Saprobic on submerged decaying bamboo (Fig. <xref ref-type="fig" rid="F6856873">2</xref>). <bold>Sexual morph</bold>: Undetermined. <bold>Asexual morph</bold>: Hyphomycetous. Colonies effuse, spreading very widely, brown to dark brown, white hairy. Mycelium in the wood immersed or partly superficial, hyphae subhyaline to pale olivaceous, smooth, 1.5–3 μm wide. Conidiophores erect, the lower part is usually straight and the upper half is usually flexuose, usually loosely branched, macronematous, monomenatous, sometimes geniculate, smooth-walled, near the apex pale brown, dark brown at the middle and base, 2.5–4 μm wide and up to 280 μm long. Conidiogenous cells terminally integrated, polyblastic, occasionally intercalary, cylindrical, (3–)10–30 × 2–3.5 µm (x̄ = 16.5 × 2.5 μm, n = 30), variable in length, pale brown, later often becoming septate, fertile part subhyaline, wide at the basal part, rachis with crowded, flat to slightly prominent, faintly pigmented; scars flat, slightly pigmented, not thickened, about 0.65 μm diam. Conidia solitary, smooth, cylindrical to subpyriform and some subclavate, 6–11(–12) × 2.5–3.5(–4.0) µm (x̄ = 8.7 × 3.1 μm, n = 50), pale brown, most medially 1-spetate, rarely 0 or 2-septate, often constricted at the septum and the colour septum middle brown and the conidia with a round apex and truncate base; with a faintly darkened, unthickened hilum, about 0.5–0.9 μm diam.</p><p><bold>Culture characteristics</bold>: Conidia germinating on PDA within 24 hrs. Colonies growing on PDA, circular, reaching 10–20 mm diam. after 2–3 weeks at 28°C, <italic>from above</italic> flat, dense, olivaceous to medium brown, lightly raised at centre, surface rough; <italic>from below</italic> medium to dark brown.</p><sec sec-type="Etymology"><title>Etymology</title><p>Referring to the aquatic habitat.</p></sec></tp:treatment-sec><tp:treatment-sec sec-type="Notes"><title>Notes</title><p><italic><tp:taxon-name><tp:taxon-name-part taxon-name-part-type="genus" reg="Veronaea">Veronaea</tp:taxon-name-part><tp:taxon-name-part taxon-name-part-type="species" reg="aquatica">aquatica</tp:taxon-name-part></tp:taxon-name></italic> is morphologically most similar to <italic><tp:taxon-name><tp:taxon-name-part taxon-name-part-type="genus" reg="Veronaea">V.</tp:taxon-name-part><tp:taxon-name-part taxon-name-part-type="species" reg="japonica">japonica</tp:taxon-name-part></tp:taxon-name></italic> and <italic><tp:taxon-name><tp:taxon-name-part taxon-name-part-type="genus" reg="Veronaea">V.</tp:taxon-name-part><tp:taxon-name-part taxon-name-part-type="species" reg="botryosa">botryosa</tp:taxon-name-part></tp:taxon-name></italic>. However, <italic><tp:taxon-name><tp:taxon-name-part taxon-name-part-type="genus" reg="Veronaea">V.</tp:taxon-name-part><tp:taxon-name-part taxon-name-part-type="species" reg="aquatica">aquatica</tp:taxon-name-part></tp:taxon-name></italic> has 0–2-septate conidia, whereas those of <italic><tp:taxon-name><tp:taxon-name-part taxon-name-part-type="genus" reg="Veronaea">V.</tp:taxon-name-part><tp:taxon-name-part taxon-name-part-type="species" reg="japonica">japonica</tp:taxon-name-part></tp:taxon-name></italic> are 0–1-septate. In addition, the conidiophores of both <italic><tp:taxon-name><tp:taxon-name-part taxon-name-part-type="genus" reg="Veronaea">V.</tp:taxon-name-part><tp:taxon-name-part taxon-name-part-type="species" reg="compacta">compacta</tp:taxon-name-part></tp:taxon-name></italic> (up to 50 μm) and <italic><tp:taxon-name><tp:taxon-name-part taxon-name-part-type="genus" reg="Veronaea">V.</tp:taxon-name-part><tp:taxon-name-part taxon-name-part-type="species" reg="japonica">japonica</tp:taxon-name-part></tp:taxon-name></italic> (up to 65 μm) are shorter compared to <italic><tp:taxon-name><tp:taxon-name-part taxon-name-part-type="genus" reg="Veronaea">V.</tp:taxon-name-part><tp:taxon-name-part taxon-name-part-type="species" reg="aquatica">aquatica</tp:taxon-name-part></tp:taxon-name></italic> (280 μm). <italic><tp:taxon-name><tp:taxon-name-part taxon-name-part-type="genus" reg="Veronaea">Veronaea</tp:taxon-name-part><tp:taxon-name-part taxon-name-part-type="species" reg="aquatica">aquatica</tp:taxon-name-part></tp:taxon-name></italic> has conidiogenous cells that are 10–30 μm in length, while those of <italic><tp:taxon-name><tp:taxon-name-part taxon-name-part-type="genus" reg="Veronaea">V.</tp:taxon-name-part><tp:taxon-name-part taxon-name-part-type="species" reg="botryosa">botryosa</tp:taxon-name-part></tp:taxon-name></italic> are 100 μm long. In addition, the conidiophores of <italic><tp:taxon-name><tp:taxon-name-part taxon-name-part-type="genus" reg="Veronaea">V.</tp:taxon-name-part><tp:taxon-name-part taxon-name-part-type="species" reg="aquatica">aquatica</tp:taxon-name-part></tp:taxon-name></italic> are 280 μm long; they are shorter in <italic><tp:taxon-name><tp:taxon-name-part taxon-name-part-type="genus" reg="Veronaea">V.</tp:taxon-name-part><tp:taxon-name-part taxon-name-part-type="species" reg="botryosa">botryosa</tp:taxon-name-part></tp:taxon-name></italic> (73–124 μm) (Fig. <xref ref-type="fig" rid="F6856873">2</xref>).</p><p><italic><tp:taxon-name><tp:taxon-name-part taxon-name-part-type="genus" reg="Veronaea">Veronaea</tp:taxon-name-part><tp:taxon-name-part taxon-name-part-type="species" reg="aquatica">aquatica</tp:taxon-name-part></tp:taxon-name></italic> shares the highest identity with <italic><tp:taxon-name><tp:taxon-name-part taxon-name-part-type="genus" reg="Veronaea">V.</tp:taxon-name-part><tp:taxon-name-part taxon-name-part-type="species" reg="japonica">japonica</tp:taxon-name-part></tp:taxon-name></italic> (CBS 776.83) in its LSU (99.65%) and ITS (98.08%). In its TUB2, it shares 89.61% identity with <italic><tp:taxon-name><tp:taxon-name-part taxon-name-part-type="genus" reg="Exophiala">Exophiala</tp:taxon-name-part><tp:taxon-name-part taxon-name-part-type="species" reg="brunnea">brunnea</tp:taxon-name-part></tp:taxon-name></italic> (CBS 587.66). However, not enough TUB2 data are available to make conclusions about relationships, based on this gene region. Our tree topology (Fig. 1) is similar to <xref ref-type="bibr" rid="B6635947">Wang et al. (2019)</xref>, although these authors did not include <italic><tp:taxon-name><tp:taxon-name-part taxon-name-part-type="genus" reg="Exophiala">E.</tp:taxon-name-part><tp:taxon-name-part taxon-name-part-type="species" reg="brunnea">brunnea</tp:taxon-name-part></tp:taxon-name></italic> (CBS 587.66) in their analysis. In our study, <italic><tp:taxon-name><tp:taxon-name-part taxon-name-part-type="genus" reg="Exophiala">E.</tp:taxon-name-part><tp:taxon-name-part taxon-name-part-type="species" reg="brunnea">brunnea</tp:taxon-name-part></tp:taxon-name></italic> (CBS 587.66) is clustered with <italic><tp:taxon-name><tp:taxon-name-part taxon-name-part-type="genus" reg="Veronaea">V.</tp:taxon-name-part><tp:taxon-name-part taxon-name-part-type="species" reg="compacta">compacta</tp:taxon-name-part></tp:taxon-name></italic> (CBS 268.75) with poor support (Fig. <xref ref-type="fig" rid="F7434500">1</xref>).</p></tp:treatment-sec><tp:treatment-sec><!--Section generated to contain objects referenced in tp:taxon-treatment.--><fig id="F6856873" position="float" orientation="portrait"><object-id xmlns:xlink="http://www.w3.org/1999/xlink" content-type="arpha" xlink:type="simple">7FB3C93A-7D03-583D-B78E-CE663187D77C</object-id><object-id xmlns:xlink="http://www.w3.org/1999/xlink" content-type="doi" xlink:type="simple">10.3897/BDJ.9.e64505.figure2</object-id><label>Figure 2.</label><caption><p><bold><italic><tp:taxon-name><tp:taxon-name-part taxon-name-part-type="genus" reg="Veronaea">Veronaea</tp:taxon-name-part><tp:taxon-name-part taxon-name-part-type="species" reg="aquatica">aquatica</tp:taxon-name-part></tp:taxon-name></italic></bold> (HFJAU0739, holotype) <bold>a</bold> Submerged bamboo; <bold>b</bold> Colonies on submerged bamboo culm; <bold>c, d</bold> Colony on PDA from above and below; <bold>e–h</bold> Conidiophores, conidiogenous cells and conidia; note the scars (arrowed in e, d); <bold>i–k</bold> Conidia. Scale bars: b = 100 μm, e–k = 10 μm.</p></caption><graphic xmlns:xlink="http://www.w3.org/1999/xlink" xlink:href="bdj-09-e64505-g002.jpg" position="float" id="oo_527309.jpg" orientation="portrait" xlink:type="simple"><uri content-type="original_file" xlink:type="simple">https://binary.pensoft.net/fig/527309</uri></graphic></fig><fig id="F7434500" position="float" orientation="portrait"><object-id xmlns:xlink="http://www.w3.org/1999/xlink" content-type="arpha" xlink:type="simple">4A2C7F3F-1124-57E9-AD37-5D100357AE59</object-id><object-id xmlns:xlink="http://www.w3.org/1999/xlink" content-type="doi" xlink:type="simple">10.3897/BDJ.9.e64505.figure1</object-id><label>Figure 1.</label><caption><p>Phylogenetic tree generated from RAxML analysis of a combined ITS, LSU and TUB2 dataset. ML bootstrap (BS) support values ≥ 60% and Bayesian PP ≥ 0.95 are indicated above branches as MLBS/PP. <italic><tp:taxon-name><tp:taxon-name-part taxon-name-part-type="genus" reg="Paecilomyces">Paecilomyces</tp:taxon-name-part><tp:taxon-name-part taxon-name-part-type="species" reg="fulvus">fulvus</tp:taxon-name-part></tp:taxon-name></italic> (CBS 146.48) and <italic><tp:taxon-name><tp:taxon-name-part taxon-name-part-type="genus" reg="Byssochlamys">Byssochlamys</tp:taxon-name-part><tp:taxon-name-part taxon-name-part-type="species" reg="lagunculariae">lagunculariae</tp:taxon-name-part></tp:taxon-name></italic> (CBS 100.11) serve as outgroup taxa. Type strains are highlighted in bold; the new species is shown in blue bold.</p></caption><graphic xmlns:xlink="http://www.w3.org/1999/xlink" xlink:href="bdj-09-e64505-g001.jpg" position="float" id="oo_582712.jpg" orientation="portrait" xlink:type="simple"><uri content-type="original_file" xlink:type="simple">https://binary.pensoft.net/fig/582712</uri></graphic></fig></tp:treatment-sec><ref-list><ref id="B6635947"><element-citation xmlns:xlink="http://www.w3.org/1999/xlink" publication-type="article" xlink:type="simple"><person-group person-group-type="author"><name name-style="western"><surname>Wang</surname><given-names>G. N.</given-names></name><name name-style="western"><surname>Yu</surname><given-names>X. D.</given-names></name><name name-style="western"><surname>Dong</surname><given-names>W.</given-names></name><name name-style="western"><surname>Bhat</surname><given-names>D. J.</given-names></name><name name-style="western"><surname>Boonmee</surname><given-names>S.</given-names></name><name name-style="western"><surname>Zhang</surname><given-names>D.</given-names></name><name name-style="western"><surname>Zhang</surname><given-names>H.</given-names></name></person-group><year>2019</year><article-title>Freshwater hyphomycetes in <tp:taxon-name><tp:taxon-name-part taxon-name-part-type="class">Eurotiomycetes</tp:taxon-name-part></tp:taxon-name>: a new species of <italic><tp:taxon-name><tp:taxon-name-part taxon-name-part-type="genus" reg="Minimelanolocus">Minimelanolocus</tp:taxon-name-part></tp:taxon-name></italic> and a new collection of <italic><tp:taxon-name><tp:taxon-name-part taxon-name-part-type="genus" reg="Thysanorea">Thysanorea</tp:taxon-name-part><tp:taxon-name-part taxon-name-part-type="species" reg="papuana">papuana</tp:taxon-name-part></tp:taxon-name></italic> (<tp:taxon-name><tp:taxon-name-part taxon-name-part-type="family">Herpotrichiellaceae</tp:taxon-name-part></tp:taxon-name>)</article-title><source>Mycological Progress</source><volume>18</volume><fpage>511</fpage><lpage>522</lpage><pub-id pub-id-type="doi">10.1007/s11557-019-01473-7</pub-id></element-citation></ref></ref-list></tp:taxon-treatment>
